# Supplementary material for: Phenylketonuria (PKU) Urinary Metabolomic Phenotype Is Defined by Genotype and Metabolite Imbalance: Results in 51 Early Treated Patients Using Ex Vivo 1H-NMR Analysis
Source: Molecules. 2023 Jun 22;28(13):4916. doi: 10.3390/molecules28134916 (PMC10343293; doi:10.3390/molecules28134916)
Supplement: Supplementary file 1 [file molecules-28-04916-s001.zip]

Archive with 1 entries (1 files):
- molecules-2390382-supplementary.pdf
